# Supplementary material for: Targeting Aurora A Kinase Enhance the CDK4/6 Inhibitor Sensitivity in HR+/HER2- Breast Cancer
Source: Oncol Res. 2026 Jul 16;34(8):25. doi: 10.32604/or.2026.081653 (PMC13397344; doi:10.32604/or.2026.081653)
Supplement: Supplementary file 1 [file OncolRes-34-81653-s001.zip]

Archive with 4 entries (4 files):
- TSP_OR_81653-Supplementary_Table_S3.xlsx
- TSP_OR_81653-Supplementary_Table_S4.xlsx
- TSP_OR_81653-Supplementary_Table_S1.xlsx
- TSP_OR_81653-Supplementary_Table_S2.xlsx
