# Supplementary material for: Targeting Aurora A Kinase Enhance the CDK4/6 Inhibitor Sensitivity in HR+/HER2- Breast Cancer
Source: Oncol Res. 2026 Jul 16;34(8):25. doi: 10.32604/or.2026.081653 (PMC13397344; doi:10.32604/or.2026.081653)
Supplement: Supplementary file 1 [file OncolRes-34-81653-s001.zip › TSP_OR_81653-Supplementary_Table_S3.xlsx]

## Sheet: Sheet1
Table S3：The pathological information of clinical breast cancer patients
Numbers	IHC score of p-RB	IHC score of p-Aurora A	CDK4/6i sensitivity or resistant
#1	5	4	S
#2	4	3	S
#3	3	5	R
#4	2	3	R
#5	3	5	R
#6	4	3	R
#7	4	4	R
#8	4	5	R
#9	4	2	R
#10	4	2	R
#11	3	4	R
#12	4	5	R
#13	3	5	R
#14	3	4	R
#15	3	5	R
#16	4	4	S
#17	3	1	S
#18	3	1	S
#19	3	1	S
#20	5	5	S
#21	3	3	S
#22	4	4	S
#23	4	5	R
#24	3	2	R
#25	4	5	R
#26	3	5	R
#27	3	4	R
#28	3	3	R
#29	5	5	R
#30	3	2	R
#31	3	4	R
#32	2	2	S
#33	2	2	S
#34	2	2	S
#35	3	2	S
#36	2	2	S
#37	2	2	S
#38	2	3	R
#39	2	2	S
#40	3	2	S
#41	2	2	S
#42	2	2	S
#43	2	2	S
#44	2	2	S
#45	2	3	R
#46	2	2	S
#47	2	3	R
#48	3	4	S
#49	4	5	S
#50	4	4	S
#51	4	5	S
#52	3	2	R
#53	4	5	S
#54	4	4	S
#55	5	5	S
#56	2	2	S
#57	3	4	S
#58	3	2	S
#59	2	3	S
#60	4	2	S
#61	2	2	S
#62	3	5	S
#63	3	2	S
#64	4	3	S
#65	3	2	S
#66	3	2	S
#67	3	2	S
#68	2	3	S
#69	3	2	S
#70	4	5	S
#71	3	4	S
#72	3	2	S
#73	4	2	S
#74	2	3	S
#75	3	2	S
#76	4	2	S
#77	2	3	S
#78	3	2	S
#79	4	2	S
#80	3	2	S
#81	3	5	S
#82	2	4	S
#83	3	2	S
#84	2	3	S
#85	3	2	S
#86	4	2	S
#87	4	5	S
#88	2	2	S
#89	4	2	S
#90	3	4	S
#91	2	3	S
#92	4	2	S
#93	3	4	S
#94	2	2	S
#95	3	4	S
#96	3	4	S
#97	2	4	S
#98	2	4	S
