# Supplementary material for: Targeting Aurora A Kinase Enhance the CDK4/6 Inhibitor Sensitivity in HR+/HER2- Breast Cancer
Source: Oncol Res. 2026 Jul 16;34(8):25. doi: 10.32604/or.2026.081653 (PMC13397344; doi:10.32604/or.2026.081653)
Supplement: Supplementary file 1 [file OncolRes-34-81653-s001.zip › TSP_OR_81653-Supplementary_Table_S4.xlsx]

## Sheet: Sheet1
Table S4: the primers for shRNA or siRNA(5'-3')		specise
shAURKA-#1-F	CCTGTCTTACTGTCATTCGAA	Human
shAURKA-#1-R	TTCGAATGACAGTAAGACAGG	Human
shAURKA-#2-F	GAGTCTACCTAATTCTGGAAT	Human
shAURKA-#2-R	ATTCCAGAATTAGGTAGACTC	Human
shRB1-#1-F	TATTGCACGAGTTGACCTAGA	Human
shRB1-#1-R	TCTAGGTCAACTCGTGCAATA	Human
shRB1-#2-F	CAGAGATCGTGTATTGAGATT	Human
shRB1-#2-R	AATCTCAATACACGATCTCTG	Human
shUSP22-#1-F	CGGACTATACTGAGAGCCTAT	Human
shUSP22-#1-R	ATAGGCTCTCAGTATAGTCCG	Human
shUSP22-#2-F	CGAAGGGTACTTGCTGTTCTA	Human
shUSP22-#2-R	TAGAACAGCAAGTACCCTTCG	Human
siCDK4-F	CCTTCCCATTTCTCTACACTA	Human
siCDK4-R	TAGTGTAGAGAAATGGGAAGG	Human
siCDK6-F	CCACTGAAACCATAAAGGATA	Human
siCDK6-R	TATCCTTTATGGTTTCAGTGG	Human
