# Supplementary material for: Targeting Aurora A Kinase Enhance the CDK4/6 Inhibitor Sensitivity in HR+/HER2- Breast Cancer
Source: Oncol Res. 2026 Jul 16;34(8):25. doi: 10.32604/or.2026.081653 (PMC13397344; doi:10.32604/or.2026.081653)
Supplement: Supplementary file 1 [file OncolRes-34-81653-s001.zip › TSP_OR_81653-Supplementary_Table_S1.xlsx]

## Sheet: Sheet1
Table S1: The information of reagent
REAGENT	IDENTIFIER	Company/City, Province/State, Country
Abemaciclib	A106236	Ambeed/Chicago, IL, USA
Alisertib	A102516	Ambeed/Chicago, IL, USA
USP22i-S02	A1938695	Ambeed/Chicago, IL, USA
DAPI	4083	CST/Danvers,Massachusetts,USA
