# Supplementary material for: Targeting Aurora A Kinase Enhance the CDK4/6 Inhibitor Sensitivity in HR+/HER2- Breast Cancer
Source: Oncol Res. 2026 Jul 16;34(8):25. doi: 10.32604/or.2026.081653 (PMC13397344; doi:10.32604/or.2026.081653)
Supplement: Supplementary file 1 [file OncolRes-34-81653-s001.zip › TSP_OR_81653-Supplementary_Table_S2.xlsx]

## Sheet: Supplementary Table 1
Table S2: The information of antibody used for WB, IHC, IF and mIF
Antibody name	Diluted concentration	Company/Catalog number/City, Province/State, Country	Application
p-RB	1:1000	CST/#8516/Danvers,Massachusetts,USA	WB
p-RB	1:200	CST/#8516/Danvers,Massachusetts,USA	IHC,mIF
RB	1:100	CST/#9309/Danvers,Massachusetts,USA	IHC
p-TTK	1:100	Affinity Biosciences/#AF8194/Cincinnati, Ohio,USA	WB
p-CASC5	1:1000	CST/#40758/Danvers,Massachusetts,USA	WB
p-SMC3	1:1000	Abiowell/AWA57326/Changsha,Hunan,China	WB
SMC3	1:1000	Proteintech/14185-1-AP/Wuhan,Hubei,China	WB
p-H3	1:1000	CST/#9701/Danvers,Massachusetts,USA	WB
p-H3	1:100	Proteintech/66863-1-1g/Wuhan,Hubei,China	IF
H3	1:1000	Proteintech/17168-1-AP/Wuhan,Hubei,China	WB
p-Aurora A	1:1000	CST/#3079/Danvers,Massachusetts,USA	WB
p-Aurora A	1:100	CST/#3079/Danvers,Massachusetts,USA	IF, mIF
p-Aurora A	1:200	CST/#3079/Danvers,Massachusetts,USA	IHC
Aurora A	1:100	CST/#14475/Danvers,Massachusetts,USA	IF
USP22	1:200	CST/#52293/Danvers,Massachusetts,USA	IP
USP22	1:1000	CST/#52293/Danvers,Massachusetts,USA	WB
CDK4	1:1000	CST/#12790/Danvers,Massachusetts,USA	WB
CDK6	1:1000	CST/#13331/Danvers,Massachusetts,USA	WB
GAPDH	1:1000	Proteintech/10494-1-AP/Wuhan,Hubei,China	WB
Anti-rabbit secondary antibody	1:1000	Beyotime/A0208/Shanghai/China	WB
Anti-rabbit secondary antibody	1:100	Beyotime/A0208/Shanghai/China	IHC
Anti-mouse secondary antibody	1:1000	Beyotime/A0354/Shanghai/China	WB
Anti-mouse secondary antibody	1:100	Beyotime/A0354/Shanghai/China	IHC
Fluorescent anti-rabbit secondary antibody	1:200	Bioss/0295G-BF594/Beijing/China	IF
Fluorescent anti-rabbit secondary antibody	1:200	Bioss/0296P-BF488/Beijing/China	IF
Flag	1:200	Proteintech/66008-4-AP/Wuhan,Hubei,China	IP
